# Supplementary material for: Highly Pathogenic Avian Influenza A(H5N8) Virus in Gray Seals, Baltic Sea
Source: Emerg Infect Dis. 2019 Dec;25(12):2295–8. doi: 10.3201/eid2512.181472 (PMC6874272; doi:10.3201/eid2512.181472)
Supplement: Appendix — Additional information used in the study of highly pathogenic avian influenza A(H5N8) virus in seals, Baltic Sea. [file 18-1472-Techapp-s1.xlsx]

## Sheet: Acknowledge Table
Article DOI: https://doi.org/10.3201/eid2512.181472
Appendix. Information about the sequences from GISAID’s EpiFlu Database used in the study of highly pathogenic avian influenza A(H5N8) virus in seals, Baltic Sea
Segment ID	Segment	Country	Collection date	Isolate name	Originating lab	Submitting lab	Authors
EPI1019678	HA	Netherlands	2016-Dec-14	A/grey_go/NL-Groot-Ammers/16015901-012/2016	Wageningen Bioveterinary Research	Wageningen Bioveterinary Research	Beerens, Nancy; Heutink, Rene; Harders, Frank; Verschuren-Pritz, Sylvia; Bossers, Alex; Koch, Guus; Bergervoet, Saskia
EPI1019390	HA	Netherlands	2016-Nov-11	A/c_gull/NL-Slootdorp/16014102-003/2016	Wageningen Bioveterinary Research	Wageningen Bioveterinary Research	Beerens, Nancy; Heutink, Rene; Harders, Frank; Verschuren-Pritz, Sylvia; Bossers, Alex; Koch, Guus; Bergervoet, Saskia
EPI1019710	HA	Netherlands	2016-Nov-16	A/L-bl-ba-gull/NL-Sovon/16014324-014/2016	Wageningen Bioveterinary Research	Wageningen Bioveterinary Research	Beerens, Nancy; Heutink, Rene; Harders, Frank; Verschuren-Pritz, Sylvia; Bossers, Alex; Koch, Guus; Bergervoet, Saskia
EPI823756	HA	Russian Federation	2016-May-25	A/black-headed gull/Tyva/41/2016	State Research Center of Virology and Biotechnology (VECTOR)	WHO National Influenza Centre Russian Federation	Fadeev,Artem; Komissarov,Andrey; Egorova,Anna; Sintsova,Ksenia; Musaeva,Tamila; Susloparov,Ivan; Marchenko,Vasiliy; Ryzhikov,Aleksandr
EPI1019446	HA	Netherlands	2016-Dec-05	A/crow/NL-Oostwoud/16015372-004/2016	Wageningen Bioveterinary Research	Wageningen Bioveterinary Research	Beerens, Nancy; Heutink, Rene; Harders, Frank; Verschuren-Pritz, Sylvia; Bossers, Alex; Koch, Guus; Bergervoet, Saskia
EPI836614	HA	Russian Federation	2016-May-25	A/common tern/Uvs-Nuur Lake/26/2016	Research Institute of Experimental and Clinical Medicine	Research Institute of Experimental and Clinical Medicine	Kirill, Sharshov; Olga, Kurskaya; Ivan, Sobolev; Alexander, Alekseev; Tatyana, Alikina; Marsel, Kabilov; Alexander, Shestopalov
EPI836606	HA	Russian Federation	2016-May-25	A/gray heron/Uvs-Nuur Lake/20/2016	Research Institute of Experimental and Clinical Medicine	Research Institute of Experimental and Clinical Medicine	Kirill, Sharshov; Olga, Kurskaya; Ivan, Sobolev; Alexander, Alekseev; Alexander, Shestopalov
EPI973841	HA	Germany	2017-Feb-06	A/white stork/Germany-TH/R1149/2017	NA	Friedrich-Loeffler-Institut	NA
EPI978863	HA	Germany	2017-Feb-04	A/gray heron/Germany-TH/R1125/2017	NA	Friedrich-Loeffler-Institut	NA
EPI932938	HA	Germany	2016-Nov-27	A/chicken/Germany-MV/R10048/2016	NA	Friedrich-Loeffler-Institut	NA
EPI861012	HA	Germany	2016-Nov-11	A/chicken/Germany-MV/R8790/2016	NA	Friedrich-Loeffler-Institut	NA
EPI1019398	HA	Netherlands	2016-Dec-12	A/Ch/NL-Abbega/X16015736/2016	Wageningen Bioveterinary Research	Wageningen Bioveterinary Research	Beerens, Nancy; Heutink, Rene; Harders, Frank; Verschuren-Pritz, Sylvia; Bossers, Alex; Koch, Guus; Bergervoet, Saskia
EPI907346	HA	Germany	2017-Jan-26	A/domestic duck/Germany-BB/R681ff/2017	NA	Friedrich-Loeffler-Institut	NA
EPI823748	HA	Russian Federation	2016-May-25	A/wild duck/Tyva/35/2016	State Research Center of Virology and Biotechnology (VECTOR)	WHO National Influenza Centre Russian Federation	Fadeev,Artem; Komissarov,Andrey; Egorova,Anna; Sintsova,Ksenia; Musaeva,Tamila; Susloparov,Ivan; Marchenko,Vasiliy; Ryzhikov,Aleksandr
EPI990770	HA	Germany	2017-Jan-04	A/eurasian wigeon/Germany-NI/AR249-L02143/2017	NA	Friedrich-Loeffler-Institut	NA
EPI1019502	HA	Netherlands	2016-Dec-13	A/Eur_wig/NL-Akkrum/16015817-003/2016	Wageningen Bioveterinary Research	Wageningen Bioveterinary Research	Beerens, Nancy; Heutink, Rene; Harders, Frank; Verschuren-Pritz, Sylvia; Bossers, Alex; Koch, Guus; Bergervoet, Saskia
EPI859653	HA	Germany	2016-Nov-07	A/tufted_duck/Germany/AR8444-L01986/2016	NA	Friedrich-Loeffler-Institut	NA
*All submitters of data may be contacted directly via the GISAID website, www.gisaid.org. NA, data not available.
